# Supplementary material for: Revealing Physiological Basis for Floret Opening Difference Between Indica and Japonica Rice: Based on Floral Structure, Transcriptome, and Endogenous Floret Opening Regulator
Source: Genes (Basel). 2024 Oct 30;15(11):1396. doi: 10.3390/genes15111396 (PMC11593404; doi:10.3390/genes15111396)
Supplement: Supplementary file 1 [file genes-15-01396-s001.zip]

Archive with 6 entries (6 files):
- supplement-Figure.docx
- Table S1.docx
- Table S2.docx
- Table S3.docx
- Table S4.docx
- Table S5.docx
